# Supplementary material for: Comparative Study of the Development of Executive Functions in Children: Transition from the First Cycle to the Second Cycle of Early Childhood Education
Source: Brain Sci. 2024 Dec 18;14(12):1273. doi: 10.3390/brainsci14121273 (PMC11674397; doi:10.3390/brainsci14121273)
Supplement: Supplementary file 1 [file brainsci-14-01273-s001.zip]

Archive with 4 entries (4 files):
- Estadisticas_descriptivas_inferenciales_ENGLISH.xlsx
- Estadisticas_descriptivas_inferenciales_SPANISH.xlsx
- PROPIEDADES PSICOMÉTRICAS EN ESPAÑOL DE BRIEF-P_SPANISH.pdf
- PSYCHOMETRIC PROPERTIES IN SPANISH OF BRIEF_ENGLISH.pdf
