# Supplementary material for: Comparative Study of the Development of Executive Functions in Children: Transition from the First Cycle to the Second Cycle of Early Childhood Education
Source: Brain Sci. 2024 Dec 18;14(12):1273. doi: 10.3390/brainsci14121273 (PMC11674397; doi:10.3390/brainsci14121273)
Supplement: Supplementary file 1 [file brainsci-14-01273-s001.zip › Estadisticas_descriptivas_inferenciales_ENGLISH.xlsx]

## Sheet: BRIEF-P_cycle
BRIEF-P	Educational cycle
	Regulatiom	Parent informants				Teacher informants
	Age of the evaluated	males (n)	males (f)	females (n)	females (f)	males (n)	males (f)	females (n)	females (f)
	2-3 years	223	11.2683	195	9.85346	182	9.19656	143	7.22587
	4-5 years	344	17.3825	315	15.9171	293	14.8055	284	14.3507
	Subtotal	567	28.6508	510	25.7706	475	24.002	427	21.5766
	Total	1979
Sex	Hombres	1042	0.526529	52.6529
	females	937	0.473471	47.3471
	Total	1979	1	100
Age / cycle	2-3 years	743	0.375442	37.5442
	4-5 years	1236	0.624558	62.4558
	Total	1979	1	100
Informants	Parent	1077	0.544214	54.4214
	Teacher	902	0.455786	45.5786
	Total	1979	1	100
Source: BRIEF-P (Spanish adaptation)
One-way ANOVA for the clinical scales and Indices of BRIEF-P by age (parent informants).
Clinical Scales and Indexes	2		3		4		5		F
	(n=156)		(n=262)		(n=339)		(n=320)
Clinical Scales	m		m		m		m
Inhibition	23.7	(4.9)	24.1	(5.9)	24.0	(5.7)	23.8	(5.9)	0.288	0.83	0.001
Flexibility	13.7	(2.9)	14.1	(3.6)	13.2	(3.0)	13.2	(3.1)	5882	0.001	0.016
Emotional control	14.2	(3.2)	14.9	(3.7)	14.5	(3.5)	14.2	(3.9)	2089	0.10	0.006
Working memory	23.8	(6.0)	23.7	(5.3)	23.3	(5.4)	22.9	(5.5)	1530	0.21	0.004
Planif. y org.	14.2	(3.2)	14.5	(2.9)	14.4	(3.4)	14.3	(3.6)	0.210	0.89	0.001
Indexes
Inhibitory self-control	37.9	(7.4)	39.1	(9.0)	38.5	(8.4)	38.0	(9.0)	0.913	0.43	0.003
Flexibility	27.9	(5.1)	29.1	(6.1)	27.7	(5.4)	27.4	(6.0)	4565	0.003	0.013
Emerging metacognition	38.1	(8.7)	38.2	(7.8)	37.7	(8.4)	37.2	(8.7)	0.705	0.55	0.002
Global FE	89.7	(15.9)	91.4	(17.0)	89.4	(16.8)	88.4	(17.8)	1502	0.21	0.004
Source: BRIEF-P (Spanish adaptation).
One-way ANOVA for the Clinical Scales and Indices of BRIEF-P by age (teacher informants).
Clinical Scales and Indices	2		3		4		5		F
	(n=117)		(n=208)		(n=295)		(n=282)
Clinical Scales	m		m		m		m
Inhibition	23.5	5.6	22.4	6.6	21.1	5.6	21.8	6.7)	4895	0.002	0.016
Flexibility	13.9	3.4	13.2	3.3	12.3	2.9	12.2	(3.0)	11798	0.00	0.038
Emotional control	14.4	4.0	13.4	3.7	12.6	3.2	13.0	(4.0)	6700	0.00	0.022
Working memory	24.8	7.4	23.0	6.3	21.2	4.9	22.5	(6.9)	10333	0.00	0.033
Planning and organization	14.2	4.2	13.6	3.8	12.4	2.8	13.1	(3.6)	9330	0.00	0.03
Indexes
Inhibitory self-control	37.9	8.8	35.7	9.3	33.7	8.0	34.8	(10.1)	6533	0.00	0.021
Flexibility	28.3	6.3	26.6	6.1	24.9	5.1	25.2	(6.1)	11662	0.00	0.037
Emerging metacognition	39.0	11.3	36.6	9.7	33.6	7.5	35.6	(10.2)	10469	0.00	0.034
Global FE	90.9	20.2	85.5	18.5	79.5	14.8	82.7	(19.7)	12357	0.00	0.04
Source: BRIEF-P (Spanish adaptation).
Student's t-test for independent samples of Clinical Scales and Indices of BRIEF-P (parents versus teachers).
Clinical Scales and Indices	t	Sig. (two-tailed)
Clinical Scales
Inhibition	7491	.000
Flexibility	5445	.000
Emotional control	8121	.000
Working memory	3289	.001
Planning and organization	8029	.000
Indexes
Inhibitory self-control	8409	.000
Flexibility	8069	.000
Emerging metacognition	5230	.000
Global FE (executive function)	7853	.000
Source: BRIEF-P (Spanish adaptation).
MANOVA age groups and informants.
Escalas e Indexes	F
Clinical Scales
Inhibition	3197	.023
Flexibility	2262	.079
Emotional control	4450	.004
Working memory	4644	.003
Planning and organization	5717	.001
Indexes Clínicos
Inhibitory self-control	4231	.005
Flexibility	4371	.004
Emerging metacognition	5288	.001
Global FE (executive function)	5804	.001
Source: BRIEF-P (Spanish adaptation).
(***) Significant differences p< .001; (**) Significant differences p< .01; (*) Significant differences p< .05. (n.s.) Not significant.**
Means on clinical scales and clinical indices of the BRIEF-P based on age and informant, discrepancy (parents versus teachers), and associated level of significance.
Clinical Scales and Indices	Age	Parents	Teachers	Discrepancy
Clinical Scales
Inhibition	2	23.69	23.32	0.37	n.s
	3	24.14	22.40	1.74	.003
	4	23.99	21.01	2.98	.000
	5	23.79	21.83	1.95	.000
Flexibility	2	13.67	13.83	-0.16	n.s
	3	14.13	13.22	0.91	.005
	4	13.20	12.28	0.92	.000
	5	13.15	12.24	0.91	.000
Emotional control	2	14.24	14.23	0.01	n.s
	3	14.92	13.47	1.46	.000
	4	14.49	12.56	1.93	.000
	5	14.22	13.00	1.22	.000
Working memory	2	23.83	24.65	-0.82	n.s
	3	23.71	22.96	0.75	n.s.
	4	23.29	21.17	2.12	.000
	5	22.88	22.52	0.37	n.s.
Planning and organization	2	14.22	14.07	0.16	n.s
	3	14.47	13.62	0.85	.006
	4	14.43	12.39	2.04	.000
	5	14.34	13.15	1.19	.000
Indexes
Inhibitory self-control	2	37.93	37.55	0.38	n.s
	3	39.06	35.87	3.20	.000
	4	38.48	33.57	4.91	.000
	5	38.01	34.84	3.17	.000
Flexibility	2	27.91	28.06	-0.15	n.s
	3	29.05	26.68	2.37	.000
	4	27.68	24.84	2.85	.000
	5	27.37	25.24	2.13	.000
Emerging metacognition	2	38.06	38.72	-0.66	n.s
	3	38.17	36.58	1.59	.0049
	4	37.72	33.56	4.16	.000
	5	37.23	35.67	1.56	.004
Global FE (executive function)	2	89.65	90.10	-0.45	n.s
	3	91.37	85.66	5.70	.001
	4	89.39	79.40	9.99	.000
	5	88.38	82.74	5.64	.000
Source: BRIEF-P (Spanish adaptation).
(***) Significant differences p< .001; (**) Significant differences p< .01; (*) Significant differences p< .05. (n.s.) Not significant.**
Correlation coefficients and associated level of significance (parents versus teachers) in unmatched data.
	r	p
Clinical Scales
Inhibition	.013	.697
Flexibility	.013	.700
Emotional control	.046	.170
Working memory	.011	.741
Planning and organization	.009	.788
Indexes clínicos
Inhibitory self-control	.034	.308
Flexibility	.039	.240
Emerging metacognition	.009	.781
Global FE (executive function)	.021	.529
Source: BRIEF-P (Spanish adaptation).
Mean scores obtained on the different clinical scales of BRIEF-P (parents versus teachers).
Source: BRIEF-P (Spanish adaptation).
Mean scores obtained on the clinical indices in BRIEF-P (parents versus teachers).
Source: BRIEF-P (Spanish adaptation).
Mean scores obtained on the global executive functions of BRIEF-P in the different age groups (parents versus teachers).
Source: BRIEF-P (Spanish adaptation).
