# Supplementary material for: Comparative Study of the Development of Executive Functions in Children: Transition from the First Cycle to the Second Cycle of Early Childhood Education
Source: Brain Sci. 2024 Dec 18;14(12):1273. doi: 10.3390/brainsci14121273 (PMC11674397; doi:10.3390/brainsci14121273)
Supplement: Supplementary file 1 [file brainsci-14-01273-s001.zip › Estadisticas_descriptivas_inferenciales_SPANISH.xlsx]

## Sheet: BRIEF-P_ciclo
BRIEF-P	Ciclo educativo
	Normativa	Informantes padres				Informantes profesores
	Edad del evaluado	Varones (n)	Varones (f)	Mujeres (n)	Mujeres (f)	Varones (n)	Varones (f)	Mujeres (n)	Mujeres (f)
	2-3 años	223	11.2683	195	9.85346	182	9.19656	143	7.22587
	4-5 años	344	17.3825	315	15.9171	293	14.8055	284	14.3507
	Subtotal	567	28.6508	510	25.7706	475	24.002	427	21.5766
	Total	1979
Sexo	Hombres	1042	0.526529	52.6529
	Mujeres	937	0.473471	47.3471
	Total	1979	1	100
Edad/ciclo	2-3 años	743	0.375442	37.5442
	4-5 años	1236	0.624558	62.4558
	Total	1979	1	100
Informantes	Padres	1077	0.544214	54.4214
	Profesores	902	0.455786	45.5786
	Total	1979	1	100
Fuente: BRIEF-P (adaptación española).
ANOVA de un factor para las escalas e índices clínicas de BRIEF-P por edad (informantes padres).
Escalas e Índices Clínicos	2		3		4		5		F
	(n=156)		(n=262)		(n=339)		(n=320)
Escalas Clínicas	m		m		m		m
Inhibición	23.7	(4.9)	24.1	(5.9)	24.0	(5.7)	23.8	(5.9)	0.288	0.83	0.001
Flexibilidad	13.7	(2.9)	14.1	(3.6)	13.2	(3.0)	13.2	(3.1)	5882	0.001	0.016
Control emocional	14.2	(3.2)	14.9	(3.7)	14.5	(3.5)	14.2	(3.9)	2089	0.10	0.006
Memoria de trabajo	23.8	(6.0)	23.7	(5.3)	23.3	(5.4)	22.9	(5.5)	1530	0.21	0.004
Planif. y org.	14.2	(3.2)	14.5	(2.9)	14.4	(3.4)	14.3	(3.6)	0.210	0.89	0.001
Índices
Autocontrol Inhibitorio	37.9	(7.4)	39.1	(9.0)	38.5	(8.4)	38.0	(9.0)	0.913	0.43	0.003
Flexibilidad	27.9	(5.1)	29.1	(6.1)	27.7	(5.4)	27.4	(6.0)	4565	0.003	0.013
Metacognición Emergente	38.1	(8.7)	38.2	(7.8)	37.7	(8.4)	37.2	(8.7)	0.705	0.55	0.002
Global FE	89.7	(15.9)	91.4	(17.0)	89.4	(16.8)	88.4	(17.8)	1502	0.21	0.004
Fuente: BRIEF-P (adaptación española).
ANOVA de un factor para las escalas e índices clínicos de BRIEF-P por edad (informantes profesores).
Escalas e Índices Clínicos	2		3		4		5		F
	(n=117)		(n=208)		(n=295)		(n=282)
Escalas Clínicas	m		m		m		m
Inhibición	23.5	5.6	22.4	6.6	21.1	5.6	21.8	6.7)	4895	0.002	0.016
Flexibilidad	13.9	3.4	13.2	3.3	12.3	2.9	12.2	(3.0)	11798	0.00	0.038
Control emocional	14.4	4.0	13.4	3.7	12.6	3.2	13.0	(4.0)	6700	0.00	0.022
Memoria de trabajo	24.8	7.4	23.0	6.3	21.2	4.9	22.5	(6.9)	10333	0.00	0.033
Planificación y	14.2	4.2	13.6	3.8	12.4	2.8	13.1	(3.6)	9330	0.00	0.03
organización
Índices
Autocontrol	37.9	8.8	35.7	9.3	33.7	8.0	34.8	(10.1)	6533	0.00	0.021
Inhibitorio
Flexibilidad	28.3	6.3	26.6	6.1	24.9	5.1	25.2	(6.1)	11662	0.00	0.037
Metacog. Emergente	39.0	11.3	36.6	9.7	33.6	7.5	35.6	(10.2)	10469	0.00	0.034
Global FE	90.9	20.2	85.5	18.5	79.5	14.8	82.7	(19.7)	12357	0.00	0.04
Fuente: BRIEF-P (adaptación española).
T de student para muestras independientes de escalas e índices clínicos de BRIEF-P (padres versus profesores).
Escalas e índices Clínicos	t	Sig. (bilateral)
Escalas
Inhibición	7491	.000
Flexibilidad	5445	.000
Control Emocional	8121	.000
Memoria de Trabajo	3289	.001
Planificación y Organización	8029	.000
Índices
Autocontrol Inhibitorio	8409	.000
Flexibilidad	8069	.000
Metcognición Emergente	5230	.000
Global FE	7853	.000
Fuente: BRIEF-P (adaptación española).
MANOVA grupos de edad e informantes.
Escalas e índices	F
Escalas Clínicas
Inhibición	3197	.023
Flexibilidad	2262	.079
Control Emocional	4450	.004
Memoria de Trabajo	4644	.003
Planificación y Organización	5717	.001
Índices Clínicos
Autocontrol Inhibitorio	4231	.005
Flexibilidad	4371	.004
Metcognición Emergente	5288	.001
Global Funciones Ejecutivas	5804	.001
Fuente: BRIEF-P (adaptación española).
(***) Diferencias significativas p< .001; (**) Diferencias significativas p< .01; (*) Diferencias significativas p< .05. (n.s.) No significativa.
Medias en escalas clínicas y en los índices clínicos del BRIEF-P en función de la edad y del informante, discrepancia (padres versus profesores) y grado de significación asociada.
Escalas e índices Clínicos	Edad	Padres	Profesores	Discrepancia
Escala Clínica
Inhibición	2	23.69	23.32	0.37	n.s
	3	24.14	22.40	1.74	.003
	4	23.99	21.01	2.98	.000
	5	23.79	21.83	1.95	.000
Flexibilidad	2	13.67	13.83	-0.16	n.s
	3	14.13	13.22	0.91	.005
	4	13.20	12.28	0.92	.000
	5	13.15	12.24	0.91	.000
Control Emocional	2	14.24	14.23	0.01	n.s
	3	14.92	13.47	1.46	.000
	4	14.49	12.56	1.93	.000
	5	14.22	13.00	1.22	.000
Mem. de Trab.	2	23.83	24.65	-0.82	n.s
	3	23.71	22.96	0.75	n.s.
	4	23.29	21.17	2.12	.000
	5	22.88	22.52	0.37	n.s.
Planific. y Org	2	14.22	14.07	0.16	n.s
	3	14.47	13.62	0.85	.006
	4	14.43	12.39	2.04	.000
	5	14.34	13.15	1.19	.000
Índices clínicos
Autocontrol Inhibitorio.	2	37.93	37.55	0.38	n.s
	3	39.06	35.87	3.20	.000
	4	38.48	33.57	4.91	.000
	5	38.01	34.84	3.17	.000
Flexibilidad	2	27.91	28.06	-0.15	n.s
	3	29.05	26.68	2.37	.000
	4	27.68	24.84	2.85	.000
	5	27.37	25.24	2.13	.000
Metcognición Emergente	2	38.06	38.72	-0.66	n.s
	3	38.17	36.58	1.59	.0049
	4	37.72	33.56	4.16	.000
	5	37.23	35.67	1.56	.004
Global FE	2	89.65	90.10	-0.45	n.s
	3	91.37	85.66	5.70	.001
	4	89.39	79.40	9.99	.000
	5	88.38	82.74	5.64	.000
Fuente: BRIEF-P (adaptación española).
(***) Diferencias significativas p< .001; (**) Diferencias significativas p< .01; (*) Diferencias significativas p< .05. (n.s.) No significativa.
Coeficientes de correlación y grado de significación asociada (padres versus profesores) en datos no aparejados.
	r	p
Escalas clínicas
Inhibición	.013	.697
Flexibilidad	.013	.700
Control Emocional	.046	.170
Memoria de Trabajo	.011	.741
Planificación y Organización	.009	.788
Índices clínicos
Autocontrol Inhibitorio	.034	.308
Flexibilidad	.039	.240
Metacognición Emergente	.009	.781
Global de FE	.021	.529
Fuente: BRIEF-P (adaptación española).
Puntuaciones medias obtenidas en las diferentes escalas clínicas de BRIEF-P (padres versus profesores).
Fuente: BRIEF-P (adaptación española).
Puntuaciones medias obtenidas en los índices clínicos en BRIEF-P (padres versus profesores).
Fuente: BRIEF-P (adaptación española).
Puntuaciones medias obtenidas en las funciones ejecutivas global del BRIEF-P en los diferentes grupos de edad (padres versus profesores).
Fuente: BRIEF-P (adaptación española).
